# Supplementary material for: CD44v9 as a poor prognostic factor of triple-negative breast cancer treated with neoadjuvant chemotherapy
Source: Breast Cancer. 2018 Jul 3;26(1):47–57. doi: 10.1007/s12282-018-0888-y (PMC6314992; doi:10.1007/s12282-018-0888-y)
Supplement: Supplementary file 1 — Supplementary material 1 (XLSX 36 KB) [file 12282_2018_888_MOESM1_ESM.xlsx]

## Sheet: Sheet1
Table S1. Relationships between each protein expression
Factors		basal phenotype			Vimentin			BRCA1
		negative (n=6)	positive (n=42)		negative (n=22)	positive (n=26)		negative (n=10)	positive (n=38)
Vimentin	negative	6 (100)	16 (38.1)
	positive	0 (0)	26 (61.9)
		p=0.0013
BRCA1	negative	2 (33.3)	8 (19.1)		5 (22.7)	5 (19.2)
	positive	4 (66.7)	34 (80.9)		17 (77.3)	21 (80.8)
		p=0.4431			p=0.7666
CD44v9	low	3 (50)	15 (35.7)		7 (31.8)	11 (42.3)		3 (30)	15 (39.5)
	high	3 (50)	27 (64.3)		15 (68.2)	15 (57.7)		7 (70)	23 (60.5)
		p=0.5048			p=0.4532			p=0.5774
